# Supplementary material for: Temperature dependence of adhesive friction properties of rubber asphalt mortar and its mechanism of action
Source: PLoS One. 2025 May 27;20(5):e0321059. doi: 10.1371/journal.pone.0321059 (PMC12112197; doi:10.1371/journal.pone.0321059)
Supplement: S1 Fig — (XLSX) [file pone.0321059.s001.xlsx]

## Sheet: Sheet1
Name	r	g (r)
Unit	Angstrom
1
2	0.01	0
3	0.03	0
4	0.05	0
5	0.07	0
6	0.09	0
7	0.11	0
8	0.13	0
9	0.15	0
10	0.17	0
11	0.19	0
12	0.21	0
13	0.23	0
14	0.25	0
15	0.27	0
16	0.29	0
17	0.31	0
18	0.33	0
19	0.35	0
20	0.37	0
21	0.39	0
22	0.41	0
23	0.43	0
24	0.45	0
25	0.47	0
26	0.49	0
27	0.51	0
28	0.53	0
29	0.55	0
30	0.57	0
31	0.59	0
32	0.61	0
33	0.63	0
34	0.65	0
35	0.67	0
36	0.69	0
37	0.71	0
38	0.73	0
39	0.75	0
40	0.77	0
41	0.79	0
42	0.81	0
43	0.83	0
44	0.85	0
45	0.87	0
46	0.89	0.000336625
47	0.91	0.00129
48	0.93	0.01048
49	0.95	0.0226
50	0.97	0.01417
51	0.99	0.01251
52	1.01	0.05515
53	1.03	0.41521
54	1.05	1.96651
55	1.07	5.2198
56	1.09	8.47971
57	1.11	8.81229
58	1.13	6.02879
59	1.15	2.89478
60	1.17	0.99761
61	1.19	0.25589
62	1.21	0.05646
63	1.23	0.00837
64	1.25	0.00145
65	1.27	0.00116
66	1.29	0.00873
67	1.31	0.05648
68	1.33	0.24887
69	1.35	0.70184
70	1.37	1.3051
71	1.39	1.60994
72	1.41	1.39748
73	1.43	0.92555
74	1.45	0.5527
75	1.47	0.49729
76	1.49	0.84549
77	1.51	1.46936
78	1.53	1.90802
79	1.55	1.80705
80	1.57	1.29705
81	1.59	0.73172
82	1.61	0.36508
83	1.63	0.20203
84	1.65	0.20553
85	1.67	0.29601
86	1.69	0.44874
87	1.71	0.64991
88	1.73	0.82171
89	1.75	0.97017
90	1.77	1.0099
91	1.79	0.97743
92	1.81	0.85478
93	1.83	0.67882
94	1.85	0.48414
95	1.87	0.3187
96	1.89	0.20174
97	1.91	0.13292
98	1.93	0.1058
99	1.95	0.10375
100	1.97	0.12312
101	1.99	0.15608
102	2.01	0.23424
103	2.03	0.34375
104	2.05	0.52797
105	2.07	0.78814
106	2.09	1.1195
107	2.11	1.49963
108	2.13	1.85075
109	2.15	2.11084
110	2.17	2.19831
111	2.19	2.1232
112	2.21	1.89441
113	2.23	1.5935
114	2.25	1.27916
115	2.27	1.02489
116	2.29	0.85175
117	2.31	0.75044
118	2.33	0.72597
119	2.35	0.77272
120	2.37	0.86949
121	2.39	0.99329
122	2.41	1.12252
123	2.43	1.21968
124	2.45	1.2741
125	2.47	1.29944
126	2.49	1.3217
127	2.51	1.34203
128	2.53	1.37805
129	2.55	1.37309
130	2.57	1.37205
131	2.59	1.34782
132	2.61	1.30847
133	2.63	1.26216
134	2.65	1.2047
135	2.67	1.17221
136	2.69	1.14025
137	2.71	1.12181
138	2.73	1.12352
139	2.75	1.11473
140	2.77	1.11054
141	2.79	1.10571
142	2.81	1.0879
143	2.83	1.05335
144	2.85	1.02378
145	2.87	0.98392
146	2.89	0.946
147	2.91	0.92379
148	2.93	0.91255
149	2.95	0.91217
150	2.97	0.91172
151	2.99	0.93571
152	3.01	0.94364
153	3.03	0.95674
154	3.05	0.95831
155	3.07	0.94981
156	3.09	0.92064
157	3.11	0.87971
158	3.13	0.835
159	3.15	0.78884
160	3.17	0.74826
161	3.19	0.7306
162	3.21	0.70162
163	3.23	0.69374
164	3.25	0.68978
165	3.27	0.69393
166	3.29	0.70537
167	3.31	0.72876
168	3.33	0.76482
169	3.35	0.78346
170	3.37	0.82595
171	3.39	0.87472
172	3.41	0.90869
173	3.43	0.92959
174	3.45	0.9491
175	3.47	0.95091
176	3.49	0.941
177	3.51	0.92389
178	3.53	0.88833
179	3.55	0.85903
180	3.57	0.83118
181	3.59	0.81351
182	3.61	0.80736
183	3.63	0.812
184	3.65	0.81765
185	3.67	0.84213
186	3.69	0.85909
187	3.71	0.88646
188	3.73	0.90781
189	3.75	0.92777
190	3.77	0.94174
191	3.79	0.95394
192	3.81	0.96459
193	3.83	0.97505
194	3.85	0.97253
195	3.87	0.9744
196	3.89	0.97577
197	3.91	0.97982
198	3.93	0.98036
199	3.95	0.97607
200	3.97	0.97506
201	3.99	0.97775
202	4.01	0.96718
203	4.03	0.96769
204	4.05	0.97018
205	4.07	0.96112
206	4.09	0.97149
207	4.11	0.97653
208	4.13	0.98187
209	4.15	0.99511
210	4.17	1.00529
211	4.19	1.02421
212	4.21	1.03264
213	4.23	1.04286
214	4.25	1.03551
215	4.27	1.04242
216	4.29	1.03791
217	4.31	1.04027
218	4.33	1.03822
219	4.35	1.02753
220	4.37	1.01841
221	4.39	1.00559
222	4.41	1.00454
223	4.43	0.99752
224	4.45	0.99749
225	4.47	0.99284
226	4.49	0.99752
227	4.51	0.99983
228	4.53	1.00165
229	4.55	1.01353
230	4.57	1.01609
231	4.59	1.02416
232	4.61	1.03267
233	4.63	1.04157
234	4.65	1.0455
235	4.67	1.05526
236	4.69	1.0598
237	4.71	1.06268
238	4.73	1.06303
239	4.75	1.06828
240	4.77	1.07235
241	4.79	1.07377
242	4.81	1.07164
243	4.83	1.07232
244	4.85	1.07438
245	4.87	1.0702
246	4.89	1.0674
247	4.91	1.06714
248	4.93	1.06667
249	4.95	1.06326
250	4.97	1.06188
251	4.99	1.06388
252	5.01	1.06246
253	5.03	1.06047
254	5.05	1.05984
255	5.07	1.05141
256	5.09	1.05412
257	5.11	1.04595
258	5.13	1.04432
259	5.15	1.04128
260	5.17	1.03056
261	5.19	1.02896
262	5.21	1.02395
263	5.23	1.0211
264	5.25	1.01738
265	5.27	1.01681
266	5.29	1.01352
267	5.31	1.01428
268	5.33	1.00479
269	5.35	1.00787
270	5.37	1.0025
271	5.39	1.00009
272	5.41	1.00202
273	5.43	0.99669
274	5.45	0.99785
275	5.47	0.99818
276	5.49	0.99628
277	5.51	0.99349
278	5.53	0.9942
279	5.55	0.99104
280	5.57	0.99109
281	5.59	0.99339
282	5.61	0.98606
283	5.63	0.98586
284	5.65	0.98935
285	5.67	0.98189
286	5.69	0.98273
287	5.71	0.98621
288	5.73	0.98279
289	5.75	0.98797
290	5.77	0.98403
291	5.79	0.9875
292	5.81	0.98643
293	5.83	0.98693
294	5.85	0.99131
295	5.87	0.98934
296	5.89	0.99228
297	5.91	0.99036
298	5.93	0.99708
299	5.95	0.99734
300	5.97	0.99818
301	5.99	1.00015
302	6.01	1.00192
303	6.03	1.00212
304	6.05	1.00344
305	6.07	1.0027
306	6.09	1.00685
307	6.11	1.0038
308	6.13	1.00697
309	6.15	1.00529
310	6.17	1.00785
311	6.19	1.00886
312	6.21	1.00741
313	6.23	1.00779
314	6.25	1.00499
315	6.27	1.00689
316	6.29	1.00748
317	6.31	1.00937
318	6.33	1.00785
319	6.35	1.00595
320	6.37	1.00844
321	6.39	1.00519
322	6.41	1.00845
323	6.43	1.00967
324	6.45	1.01323
325	6.47	1.01084
326	6.49	1.00903
327	6.51	1.00854
328	6.53	1.00955
329	6.55	1.00969
330	6.57	1.01244
331	6.59	1.01067
332	6.61	1.00797
333	6.63	1.01033
334	6.65	1.01009
335	6.67	1.00908
336	6.69	1.00355
337	6.71	1.00636
338	6.73	1.00792
339	6.75	1.00622
340	6.77	1.00763
341	6.79	1.00505
342	6.81	1.00679
343	6.83	1.00774
344	6.85	1.00774
345	6.87	1.00778
346	6.89	1.00734
347	6.91	1.00567
348	6.93	1.00663
349	6.95	1.0055
350	6.97	1.00419
351	6.99	1.00686
352	7.01	1.00695
353	7.03	1.00506
354	7.05	1.00376
355	7.07	1.00294
356	7.09	1.00172
357	7.11	1.00317
358	7.13	1.00085
359	7.15	1.00074
360	7.17	0.99611
361	7.19	0.9997
362	7.21	0.99981
363	7.23	0.99602
364	7.25	0.9956
365	7.27	0.9938
366	7.29	0.99445
367	7.31	0.99421
368	7.33	0.99306
369	7.35	0.99301
370	7.37	0.99631
371	7.39	0.99623
372	7.41	0.99779
373	7.43	0.99522
374	7.45	0.99846
375	7.47	0.99562
376	7.49	0.99822
377	7.51	0.99816
378	7.53	0.99469
379	7.55	0.99466
380	7.57	0.99516
381	7.59	0.99407
382	7.61	0.99363
383	7.63	0.99233
384	7.65	0.99215
385	7.67	0.99292
386	7.69	0.99286
387	7.71	0.99281
388	7.73	0.99192
389	7.75	0.991
390	7.77	0.9932
391	7.79	0.98707
392	7.81	0.99172
393	7.83	0.99199
394	7.85	0.99077
395	7.87	0.98949
396	7.89	0.99283
397	7.91	0.99283
398	7.93	0.99325
399	7.95	0.99498
400	7.97	0.99671
401	7.99	0.99664
402	8.01	0.9957
403	8.03	0.99562
404	8.05	0.99361
405	8.07	0.99705
406	8.09	0.99859
407	8.11	0.99747
408	8.13	0.99526
409	8.15	0.99707
410	8.17	0.99792
411	8.19	0.99835
412	8.21	0.99961
413	8.23	0.99572
414	8.25	0.99639
415	8.27	0.99721
416	8.29	0.9997
417	8.31	0.99887
418	8.33	1.0012
419	8.35	1.00335
420	8.37	1.00062
421	8.39	1.00166
422	8.41	1.0015
423	8.43	1.00138
424	8.45	1.00358
425	8.47	1.00039
426	8.49	1.00014
427	8.51	1.00097
428	8.53	1.00209
429	8.55	1.00114
430	8.57	1.00466
431	8.59	1.00144
432	8.61	1.00048
433	8.63	0.99982
434	8.65	1.00233
435	8.67	1.00193
436	8.69	1.00047
437	8.71	1.00157
438	8.73	1.00045
439	8.75	1.00349
440	8.77	1.00197
441	8.79	1.00577
442	8.81	1.00307
443	8.83	1.00332
444	8.85	1.00327
445	8.87	1.00133
446	8.89	1.00471
447	8.91	1.00297
448	8.93	1.00254
449	8.95	1.0021
450	8.97	1.00474
451	8.99	1.00288
452	9.01	1.00323
453	9.03	1.00214
454	9.05	1.00273
455	9.07	1.00289
456	9.09	1.00274
457	9.11	1.00234
458	9.13	1.0005
459	9.15	1.002
460	9.17	1.00147
461	9.19	1.00125
462	9.21	1.00093
463	9.23	1.00172
464	9.25	1.0016
465	9.27	1.0017
466	9.29	1.00244
467	9.31	1.0024
468	9.33	1.00188
469	9.35	0.99996
470	9.37	1.00083
471	9.39	0.9992
472	9.41	0.99915
473	9.43	1.00063
474	9.45	1.0004
475	9.47	1.00056
476	9.49	0.99959
477	9.51	1.00087
478	9.53	0.99895
479	9.55	0.99966
480	9.57	0.99785
481	9.59	0.99897
482	9.61	0.99804
483	9.63	1.00088
484	9.65	0.99991
485	9.67	0.99847
486	9.69	0.99876
487	9.71	0.99545
488	9.73	0.99908
489	9.75	1.00016
490	9.77	0.99647
491	9.79	0.99664
492	9.81	0.99757
493	9.83	0.99742
494	9.85	0.99654
495	9.87	0.99776
496	9.89	0.99865
497	9.91	0.99756
498	9.93	0.99678
499	9.95	1.00021
500	9.97	1.00065
501	9.99	0.99688
502	10.01	0.99928
503	10.03	0.99804
504	10.05	0.99947
505	10.07	0.99989
506	10.09	0.99835
507	10.11	0.99943
508	10.13	0.99887
509	10.15	0.99974
510	10.17	0.99945
511	10.19	1.00075
512	10.21	0.99912
513	10.23	1.0001
514	10.25	0.99972
515	10.27	1.00038
516	10.29	0.99978
517	10.31	0.99927
518	10.33	0.99846
519	10.35	0.99987
520	10.37	0.99989
521	10.39	1.00015
522	10.41	0.99895
523	10.43	0.99972
524	10.45	0.99702
525	10.47	0.999
526	10.49	0.99974
527	10.51	0.99999
528	10.53	0.99859
529	10.55	1.00097
530	10.57	1.00022
531	10.59	1.00107
532	10.61	0.99874
533	10.63	0.99952
534	10.65	1.00054
535	10.67	1.0007
536	10.69	1.00016
537	10.71	1.00278
538	10.73	1.00143
539	10.75	1.00076
540	10.77	1.00067
541	10.79	1.00195
542	10.81	0.99845
543	10.83	1.00059
544	10.85	0.99989
545	10.87	0.99974
546	10.89	1.00086
547	10.91	1.00145
548	10.93	1.00083
549	10.95	1.00097
550	10.97	1.00012
551	10.99	1.00024
552	11.01	1.00178
553	11.03	0.99999
554	11.05	1.00049
555	11.07	0.99848
556	11.09	0.99897
557	11.11	0.99891
558	11.13	1.00134
559	11.15	1.00091
560	11.17	1.00092
561	11.19	0.99949
562	11.21	0.99964
563	11.23	0.9995
564	11.25	0.99973
565	11.27	1.00095
566	11.29	1.00186
567	11.31	0.9979
568	11.33	1.00146
569	11.35	0.99936
570	11.37	1.00403
571	11.39	1.00228
572	11.41	0.9992
573	11.43	1.00046
574	11.45	1.00025
575	11.47	1.00056
576	11.49	1.00139
577	11.51	1.00052
578	11.53	0.99985
579	11.55	0.99921
580	11.57	1.00138
581	11.59	0.99893
582	11.61	0.99934
583	11.63	0.9999
584	11.65	1.00007
585	11.67	0.99982
586	11.69	0.99908
587	11.71	0.99915
588	11.73	0.99844
589	11.75	1.00082
590	11.77	0.99765
591	11.79	1.00088
592	11.81	0.99833
593	11.83	0.99924
594	11.85	0.99853
595	11.87	0.99793
596	11.89	1.00016
597	11.91	0.9985
598	11.93	0.99933
599	11.95	0.99934
600	11.97	1.00044
601	11.99	0.99791
602	12.01	1.00053
603	12.03	0.9989
604	12.05	0.99889
605	12.07	0.99866
606	12.09	0.99957
607	12.11	0.99933
608	12.13	0.99893
609	12.15	1.00035
610	12.17	0.99988
611	12.19	1.00096
612	12.21	0.9986
613	12.23	0.99855
614	12.25	1.00031
615	12.27	1.00012
616	12.29	0.99929
617	12.31	0.99989
618	12.33	1.00099
619	12.35	0.99917
620	12.37	1.00065
621	12.39	0.99973
622	12.41	1.00009
623	12.43	0.99804
624	12.45	0.99851
625	12.47	1.00196
626	12.49	0.99863
627	12.51	1.00118
628	12.53	1.00222
629	12.55	0.99891
630	12.57	1.00034
631	12.59	1.00216
632	12.61	1.00061
633	12.63	0.99984
634	12.65	1.00071
635	12.67	0.99858
636	12.69	1.00056
637	12.71	1.00046
638	12.73	1.00148
639	12.75	0.99876
640	12.77	0.99999
641	12.79	0.99894
642	12.81	1.0001
643	12.83	1.00024
644	12.85	1.0012
645	12.87	1.00002
646	12.89	0.9981
647	12.91	1.00195
648	12.93	1.00075
649	12.95	0.99917
650	12.97	0.99993
651	12.99	0.99928
652	13.01	0.99789
653	13.03	0.99946
654	13.05	1.00119
655	13.07	0.99991
656	13.09	0.99893
657	13.11	0.9995
658	13.13	0.99936
659	13.15	1.00056
660	13.17	1.00028
661	13.19	1.001
662	13.21	0.99908
663	13.23	0.99993
664	13.25	1.0002
665	13.27	0.99834
666	13.29	0.99911
667	13.31	1.00067
668	13.33	0.9999
669	13.35	0.999
670	13.37	1.00093
671	13.39	0.99858
672	13.41	1.00017
673	13.43	0.99933
674	13.45	1.00025
675	13.47	0.99939
676	13.49	1.00044
677	13.51	0.99943
678	13.53	0.9979
679	13.55	0.99982
680	13.57	0.99844
681	13.59	1.00006
682	13.61	1.00097
683	13.63	0.99901
684	13.65	1.00137
685	13.67	0.99941
686	13.69	1.00051
687	13.71	1.00024
688	13.73	1.00151
689	13.75	0.99984
690	13.77	0.99934
691	13.79	1.00045
692	13.81	0.99918
693	13.83	0.99809
694	13.85	1.00106
695	13.87	1.00092
696	13.89	1.00053
697	13.91	1.00067
698	13.93	1.00008
699	13.95	1.00105
700	13.97	1.00008
701	13.99	1.00051
702	14.01	0.99986
703	14.03	1.00023
704	14.05	0.99861
705	14.07	0.9992
706	14.09	0.99895
707	14.11	0.99973
708	14.13	1.00027
709	14.15	1.0009
710	14.17	1.0012
711	14.19	0.99914
712	14.21	1.00081
713	14.23	1.00025
714	14.25	1.00045
715	14.27	1.00082
716	14.29	0.99992
717	14.31	1.00018
718	14.33	0.9993
719	14.35	1.00079
720	14.37	0.99903
721	14.39	1.00085
722	14.41	0.9997
723	14.43	0.99913
724	14.45	0.99995
725	14.47	1.00033
726	14.49	1.0003
727	14.51	0.99823
728	14.53	1.00069
729	14.55	1.00035
730	14.57	1.00041
731	14.59	0.99795
732	14.61	1.00053
733	14.63	0.99913
734	14.65	1.00095
735	14.67	1.00047
736	14.69	1.00046
737	14.71	1.00006
738	14.73	1.00143
739	14.75	1.0003
740	14.77	1.00194
741	14.79	1.00122
742	14.81	0.99909
743	14.83	1.00068
744	14.85	1.00099
745	14.87	1.00139
746	14.89	0.99948
747	14.91	1.00106
748	14.93	1.00041
749	14.95	1.00142
750	14.97	1.0018
751	14.99	1.00069
752	15.01	0.99946
753	15.03	0.99917
754	15.05	1.00144
755	15.07	1.00141
756	15.09	1.00111
757	15.11	1.00049
758	15.13	1.00022
759	15.15	0.99913
760	15.17	0.99947
761	15.19	0.999
762	15.21	0.99929
763	15.23	1.00074
764	15.25	0.99964
765	15.27	1.00174
766	15.29	1.00137
767	15.31	1.00108
768	15.33	0.99937
769	15.35	0.99994
770	15.37	1.00125
771	15.39	1.00045
772	15.41	0.99989
773	15.43	1.00049
774	15.45	0.99915
775	15.47	0.99961
776	15.49	1.0001
777	15.51	0.99956
778	15.53	1.00065
779	15.55	1.00012
780	15.57	1.00032
781	15.59	0.99877
782	15.61	1.00007
783	15.63	1.00066
784	15.65	1.00054
785	15.67	1.00045
786	15.69	0.99975
787	15.71	1.00043
788	15.73	0.99899
789	15.75	1.00037
790	15.77	0.99939
791	15.79	1.00017
792	15.81	1.00049
793	15.83	1.00075
794	15.85	1.00065
795	15.87	0.99938
796	15.89	1.00015
797	15.91	0.99905
798	15.93	0.99885
799	15.95	1.00015
800	15.97	0.9993
801	15.99	0.99938
802	16.01	0.99973
803	16.03	1.00148
804	16.05	0.99947
805	16.07	0.99954
806	16.09	0.9997
807	16.11	1.00014
808	16.13	1.00019
809	16.15	1.00028
810	16.17	0.99924
811	16.19	0.99868
812	16.21	1.00003
813	16.23	0.99896
814	16.25	0.9985
815	16.27	0.99815
816	16.29	0.99838
817	16.31	0.99924
818	16.33	0.99944
819	16.35	0.99867
820	16.37	0.99913
821	16.39	1.00024
822	16.41	0.99807
823	16.43	0.99967
824	16.45	0.99931
825	16.47	0.99904
826	16.49	0.99997
827	16.51	0.99908
828	16.53	0.999
829	16.55	0.99922
830	16.57	0.99904
831	16.59	0.99898
832	16.61	1.00055
833	16.63	0.99882
834	16.65	0.99968
835	16.67	0.99916
836	16.69	0.99879
837	16.71	0.99935
838	16.73	0.99845
839	16.75	0.99991
840	16.77	0.99832
841	16.79	0.99942
842	16.81	0.99895
843	16.83	0.99896
844	16.85	0.999
845	16.87	0.99933
846	16.89	0.99897
847	16.91	0.99895
848	16.93	0.99952
849	16.95	0.99959
850	16.97	0.99929
851	16.99	0.99893
852	17.01	0.999
853	17.03	0.99954
854	17.05	0.99968
855	17.07	0.99864
856	17.09	0.99944
857	17.11	0.99858
858	17.13	0.9985
859	17.15	0.99792
860	17.17	0.99832
861	17.19	0.99861
862	17.21	0.99943
863	17.23	0.9994
864	17.25	0.99953
865	17.27	0.99975
866	17.29	0.99874
867	17.31	0.99993
868	17.33	0.99956
869	17.35	0.99912
870	17.37	0.99968
871	17.39	1.00075
872	17.41	0.99994
873	17.43	1.00036
874	17.45	0.99868
875	17.47	1.00021
876	17.49	0.99937
877	17.51	0.99939
878	17.53	0.99998
879	17.55	1.00056
880	17.57	0.99999
881	17.59	0.99913
882	17.61	1.00076
883	17.63	0.99875
884	17.65	0.99911
885	17.67	1.00062
886	17.69	0.99991
887	17.71	0.99893
888	17.73	1.00021
889	17.75	0.99959
890	17.77	0.99988
891	17.79	0.99948
892	17.81	0.99984
893	17.83	0.99911
894	17.85	0.99987
895	17.87	0.99967
896	17.89	1.00057
897	17.91	0.9994
898	17.93	0.99982
899	17.95	0.99918
900	17.97	1
901	17.99	0.99992
902	18.01	1.0007
903	18.03	1.00046
904	18.05	0.99953
905	18.07	0.9992
906	18.09	1.00082
907	18.11	0.99901
908	18.13	1.00062
909	18.15	1.00085
910	18.17	0.99991
911	18.19	0.99991
912	18.21	1.00054
913	18.23	1.00064
914	18.25	0.99998
915	18.27	0.99974
916	18.29	0.99992
917	18.31	1.00002
918	18.33	0.99934
919	18.35	1.00038
920	18.37	1.00053
921	18.39	1.00022
922	18.41	0.99943
923	18.43	0.99999
924	18.45	0.99978
925	18.47	1.00042
926	18.49	1.00024
927	18.51	1.00037
928	18.53	0.99851
929	18.55	0.9997
930	18.57	1.00045
931	18.59	0.99952
932	18.61	1.00019
933	18.63	1.0001
934	18.65	0.9995
935	18.67	0.99993
936	18.69	0.99948
937	18.71	0.9988
938	18.73	1.00054
939	18.75	0.99952
940	18.77	1.00005
941	18.79	1.0002
942	18.81	0.99957
943	18.83	1.00036
944	18.85	1.00012
945	18.87	1.00019
946	18.89	1.00071
947	18.91	0.99924
948	18.93	0.9993
949	18.95	1.00036
950	18.97	1.00085
951	18.99	0.99932
952	19.01	1.00095
953	19.03	0.99965
954	19.05	1.00021
955	19.07	0.99993
956	19.09	1.00008
957	19.11	0.99996
958	19.13	0.9999
959	19.15	1.00019
960	19.17	1.00022
961	19.19	0.9998
962	19.21	1.00108
963	19.23	1.00133
964	19.25	0.99975
965	19.27	0.99989
966	19.29	1.00108
967	19.31	0.99965
968	19.33	1.00069
969	19.35	0.99945
970	19.37	1
971	19.39	1.00029
972	19.41	1.00102
973	19.43	1.00032
974	19.45	0.99987
975	19.47	0.99968
976	19.49	1.00064
977	19.51	0.9999
978	19.53	1.00002
979	19.55	1.0014
980	19.57	1.00124
981	19.59	0.99987
982	19.61	1.00087
983	19.63	1.00058
984	19.65	0.99991
985	19.67	1.00026
986	19.69	0.99898
987	19.71	1.00012
988	19.73	1.00013
989	19.75	0.99965
990	19.77	1.00077
991	19.79	1.00043
992	19.81	1
993	19.83	1.0007
994	19.85	0.99846
995	19.87	0.99886
996	19.89	1.00082
997	19.91	1.00095
998	19.93	0.99905
999	19.95	0.99935
1000	19.97	0.99959
1001	19.99	0.9997
