# Supplementary material for: Temperature dependence of adhesive friction properties of rubber asphalt mortar and its mechanism of action
Source: PLoS One. 2025 May 27;20(5):e0321059. doi: 10.1371/journal.pone.0321059 (PMC12112197; doi:10.1371/journal.pone.0321059)
Supplement: S2 Fig — (XLSX) [file pone.0321059.s002.xlsx]

## Sheet: Sheet1
Name	Independent Variable	Linear Fit of Sheet1 D	Independent Variable	Regular Residual of Sheet1 D	Regular Residual of Sheet1 D	Fitted Y	Regular Residual of Sheet1 D	Regular Residual of Sheet1 D	Percentiles	Reference X	Reference Line	Independent Variable	Linear Fit of Sheet1 D	Independent Variable	Regular Residual of Sheet1 D	Regular Residual of Sheet1 D	Fitted Y	Regular Residual of Sheet1 D	Regular Residual of Sheet1 D	Percentiles	Reference X	Reference Line
Unit										mu = -0.000000	sigma = 0.000244										mu = 0.000000	sigma = 0.002453
Comment	Fit Curve of D	Fit Curve of D	Fit Curve of D	Fit Curve of D	Fit Curve of D	Fit Curve of D	Fit Curve of D	Fit Curve of D	Fit Curve of D	Fit Curve of D	Fit Curve of D	Fit Curve of D	Fit Curve of D	Fit Curve of D	Fit Curve of D	Fit Curve of D	Fit Curve of D	Fit Curve of D	Fit Curve of D	Fit Curve of D	Fit Curve of D	Fit Curve of D
Parameter	Fitted Curves Plot	Fitted Curves Plot			Histogram of the Residual Plot	Residual vs. Predicted Values Plot	Residual vs. Predicted Values Plot	Normal Probability Plot of Residuals	Normal Probability Plot of Residuals	Normal Probability Plot of Residuals	Normal Probability Plot of Residuals	Fitted Curves Plot	Fitted Curves Plot			Histogram of the Residual Plot	Residual vs. Predicted Values Plot	Residual vs. Predicted Values Plot	Normal Probability Plot of Residuals	Normal Probability Plot of Residuals	Normal Probability Plot of Residuals	Normal Probability Plot of Residuals
1	-70	1.18434	-20	-0.000141135	-0.000141135	1.17789	-0.000141135	-0.000141135	19.2308	-0.000318713	9.61538	-50	1.19062	200	-0.00412	-0.00412	1.11124	-0.00412	-0.00412	5.55556	-0.0047	2.77778
2	-69.9399	1.18433	-40	0.000282269	0.000282269	1.18047	0.000282269	-0.000141135	50	0.000318713	90.3846	-49.6997	1.19053	180	0.00272	0.00272	1.11759	0.00272	-0.00309	14.4444	0.0047	97.2222
3	-69.8799	1.18432	-60	-0.000141135	-0.000141135	1.18305	-0.000141135	0.000282269	80.7692			-49.3994	1.19043	160	0.00371	0.00371	1.12394	0.00371	-0.00142	23.3333
4	-69.8198	1.18431										-49.0991	1.19034	140	-0.00021386	-0.00021386	1.13029	-0.00021386	-0.00111	32.2222
5	-69.7598	1.1843										-48.7988	1.19024	120	0.0017	0.0017	1.13664	0.0017	-0.00102	41.1111
6	-69.6997	1.1843										-48.4985	1.19015	100	-0.00102	-0.00102	1.14299	-0.00102	-0.00021386	50
7	-69.6396	1.18429										-48.1982	1.19005	80	-0.00142	-0.00142	1.14934	-0.00142	0.000620831	58.8889
8	-69.5796	1.18428										-47.8979	1.18995	60	-0.00309	-0.00309	1.15569	-0.00309	0.0017	67.7778
9	-69.5195	1.18427										-47.5976	1.18986	40	-0.00111	-0.00111	1.16204	-0.00111	0.00222	76.6667
10	-69.4595	1.18427										-47.2973	1.18976	20	0.000620831	0.000620831	1.1684	0.000620831	0.00272	85.5556
11	-69.3994	1.18426										-46.997	1.18967	0	0.00222	0.00222	1.17475	0.00222	0.00371	94.4444
12	-69.3393	1.18425										-46.6967	1.18957
13	-69.2793	1.18424										-46.3964	1.18948
14	-69.2192	1.18424										-46.0961	1.18938
15	-69.1592	1.18423										-45.7958	1.18929
16	-69.0991	1.18422										-45.4955	1.18919
17	-69.039	1.18421										-45.1952	1.1891
18	-68.979	1.1842										-44.8949	1.189
19	-68.9189	1.1842										-44.5946	1.18891
20	-68.8589	1.18419										-44.2943	1.18881
21	-68.7988	1.18418										-43.994	1.18871
22	-68.7387	1.18417										-43.6937	1.18862
23	-68.6787	1.18417										-43.3934	1.18852
24	-68.6186	1.18416										-43.0931	1.18843
25	-68.5586	1.18415										-42.7928	1.18833
26	-68.4985	1.18414										-42.4925	1.18824
27	-68.4384	1.18413										-42.1922	1.18814
28	-68.3784	1.18413										-41.8919	1.18805
29	-68.3183	1.18412										-41.5916	1.18795
30	-68.2583	1.18411										-41.2913	1.18786
31	-68.1982	1.1841										-40.991	1.18776
32	-68.1381	1.1841										-40.6907	1.18767
33	-68.0781	1.18409										-40.3904	1.18757
34	-68.018	1.18408										-40.0901	1.18748
35	-67.958	1.18407										-39.7898	1.18738
36	-67.8979	1.18406										-39.4895	1.18728
37	-67.8378	1.18406										-39.1892	1.18719
38	-67.7778	1.18405										-38.8889	1.18709
39	-67.7177	1.18404										-38.5886	1.187
40	-67.6577	1.18403										-38.2883	1.1869
41	-67.5976	1.18403										-37.988	1.18681
42	-67.5375	1.18402										-37.6877	1.18671
43	-67.4775	1.18401										-37.3874	1.18662
44	-67.4174	1.184										-37.0871	1.18652
45	-67.3574	1.184										-36.7868	1.18643
46	-67.2973	1.18399										-36.4865	1.18633
47	-67.2372	1.18398										-36.1862	1.18624
48	-67.1772	1.18397										-35.8859	1.18614
49	-67.1171	1.18396										-35.5856	1.18605
50	-67.0571	1.18396										-35.2853	1.18595
51	-66.997	1.18395										-34.985	1.18585
52	-66.9369	1.18394										-34.6847	1.18576
53	-66.8769	1.18393										-34.3844	1.18566
54	-66.8168	1.18393										-34.0841	1.18557
55	-66.7568	1.18392										-33.7838	1.18547
56	-66.6967	1.18391										-33.4835	1.18538
57	-66.6366	1.1839										-33.1832	1.18528
58	-66.5766	1.18389										-32.8829	1.18519
59	-66.5165	1.18389										-32.5826	1.18509
60	-66.4565	1.18388										-32.2823	1.185
61	-66.3964	1.18387										-31.982	1.1849
62	-66.3363	1.18386										-31.6817	1.18481
63	-66.2763	1.18386										-31.3814	1.18471
64	-66.2162	1.18385										-31.0811	1.18461
65	-66.1562	1.18384										-30.7808	1.18452
66	-66.0961	1.18383										-30.4805	1.18442
67	-66.036	1.18383										-30.1802	1.18433
68	-65.976	1.18382										-29.8799	1.18423
69	-65.9159	1.18381										-29.5796	1.18414
70	-65.8559	1.1838										-29.2793	1.18404
71	-65.7958	1.18379										-28.979	1.18395
72	-65.7357	1.18379										-28.6787	1.18385
73	-65.6757	1.18378										-28.3784	1.18376
74	-65.6156	1.18377										-28.0781	1.18366
75	-65.5556	1.18376										-27.7778	1.18357
76	-65.4955	1.18376										-27.4775	1.18347
77	-65.4354	1.18375										-27.1772	1.18338
78	-65.3754	1.18374										-26.8769	1.18328
79	-65.3153	1.18373										-26.5766	1.18318
80	-65.2553	1.18372										-26.2763	1.18309
81	-65.1952	1.18372										-25.976	1.18299
82	-65.1351	1.18371										-25.6757	1.1829
83	-65.0751	1.1837										-25.3754	1.1828
84	-65.015	1.18369										-25.0751	1.18271
85	-64.9549	1.18369										-24.7748	1.18261
86	-64.8949	1.18368										-24.4745	1.18252
87	-64.8348	1.18367										-24.1742	1.18242
88	-64.7748	1.18366										-23.8739	1.18233
89	-64.7147	1.18365										-23.5736	1.18223
90	-64.6547	1.18365										-23.2733	1.18214
91	-64.5946	1.18364										-22.973	1.18204
92	-64.5345	1.18363										-22.6727	1.18194
93	-64.4745	1.18362										-22.3724	1.18185
94	-64.4144	1.18362										-22.0721	1.18175
95	-64.3543	1.18361										-21.7718	1.18166
96	-64.2943	1.1836										-21.4715	1.18156
97	-64.2342	1.18359										-21.1712	1.18147
98	-64.1742	1.18359										-20.8709	1.18137
99	-64.1141	1.18358										-20.5706	1.18128
100	-64.0541	1.18357										-20.2703	1.18118
101	-63.994	1.18356										-19.97	1.18109
102	-63.9339	1.18355										-19.6697	1.18099
103	-63.8739	1.18355										-19.3694	1.1809
104	-63.8138	1.18354										-19.0691	1.1808
105	-63.7537	1.18353										-18.7688	1.18071
106	-63.6937	1.18352										-18.4685	1.18061
107	-63.6336	1.18352										-18.1682	1.18051
108	-63.5736	1.18351										-17.8679	1.18042
109	-63.5135	1.1835										-17.5676	1.18032
110	-63.4534	1.18349										-17.2673	1.18023
111	-63.3934	1.18348										-16.967	1.18013
112	-63.3333	1.18348										-16.6667	1.18004
113	-63.2733	1.18347										-16.3664	1.17994
114	-63.2132	1.18346										-16.0661	1.17985
115	-63.1531	1.18345										-15.7658	1.17975
116	-63.0931	1.18345										-15.4655	1.17966
117	-63.033	1.18344										-15.1652	1.17956
118	-62.973	1.18343										-14.8649	1.17947
119	-62.9129	1.18342										-14.5646	1.17937
120	-62.8528	1.18342										-14.2643	1.17927
121	-62.7928	1.18341										-13.964	1.17918
122	-62.7327	1.1834										-13.6637	1.17908
123	-62.6727	1.18339										-13.3634	1.17899
124	-62.6126	1.18338										-13.0631	1.17889
125	-62.5525	1.18338										-12.7628	1.1788
126	-62.4925	1.18337										-12.4625	1.1787
127	-62.4324	1.18336										-12.1622	1.17861
128	-62.3724	1.18335										-11.8619	1.17851
129	-62.3123	1.18335										-11.5616	1.17842
130	-62.2522	1.18334										-11.2613	1.17832
131	-62.1922	1.18333										-10.961	1.17823
132	-62.1321	1.18332										-10.6607	1.17813
133	-62.0721	1.18331										-10.3604	1.17804
134	-62.012	1.18331										-10.0601	1.17794
135	-61.9519	1.1833										-9.75976	1.17784
136	-61.8919	1.18329										-9.45946	1.17775
137	-61.8318	1.18328										-9.15916	1.17765
138	-61.7718	1.18328										-8.85886	1.17756
139	-61.7117	1.18327										-8.55856	1.17746
140	-61.6516	1.18326										-8.25826	1.17737
141	-61.5916	1.18325										-7.95796	1.17727
142	-61.5315	1.18324										-7.65766	1.17718
143	-61.4715	1.18324										-7.35736	1.17708
144	-61.4114	1.18323										-7.05706	1.17699
145	-61.3513	1.18322										-6.75676	1.17689
146	-61.2913	1.18321										-6.45646	1.1768
147	-61.2312	1.18321										-6.15616	1.1767
148	-61.1712	1.1832										-5.85586	1.17661
149	-61.1111	1.18319										-5.55556	1.17651
150	-61.051	1.18318										-5.25526	1.17641
151	-60.991	1.18318										-4.95495	1.17632
152	-60.9309	1.18317										-4.65465	1.17622
153	-60.8709	1.18316										-4.35435	1.17613
154	-60.8108	1.18315										-4.05405	1.17603
155	-60.7507	1.18314										-3.75375	1.17594
156	-60.6907	1.18314										-3.45345	1.17584
157	-60.6306	1.18313										-3.15315	1.17575
158	-60.5706	1.18312										-2.85285	1.17565
159	-60.5105	1.18311										-2.55255	1.17556
160	-60.4504	1.18311										-2.25225	1.17546
161	-60.3904	1.1831										-1.95195	1.17537
162	-60.3303	1.18309										-1.65165	1.17527
163	-60.2703	1.18308										-1.35135	1.17517
164	-60.2102	1.18307										-1.05105	1.17508
165	-60.1501	1.18307										-0.75075	1.17498
166	-60.0901	1.18306										-0.45045	1.17489
167	-60.03	1.18305										-0.15015	1.17479
168	-59.97	1.18304										0.15015	1.1747
169	-59.9099	1.18304										0.45045	1.1746
170	-59.8499	1.18303										0.75075	1.17451
171	-59.7898	1.18302										1.05105	1.17441
172	-59.7297	1.18301										1.35135	1.17432
173	-59.6697	1.183										1.65165	1.17422
174	-59.6096	1.183										1.95195	1.17413
175	-59.5496	1.18299										2.25225	1.17403
176	-59.4895	1.18298										2.55255	1.17394
177	-59.4294	1.18297										2.85285	1.17384
178	-59.3694	1.18297										3.15315	1.17374
179	-59.3093	1.18296										3.45345	1.17365
180	-59.2493	1.18295										3.75375	1.17355
181	-59.1892	1.18294										4.05405	1.17346
182	-59.1291	1.18294										4.35435	1.17336
183	-59.0691	1.18293										4.65465	1.17327
184	-59.009	1.18292										4.95495	1.17317
185	-58.949	1.18291										5.25526	1.17308
186	-58.8889	1.1829										5.55556	1.17298
187	-58.8288	1.1829										5.85586	1.17289
188	-58.7688	1.18289										6.15616	1.17279
189	-58.7087	1.18288										6.45646	1.1727
190	-58.6487	1.18287										6.75676	1.1726
191	-58.5886	1.18287										7.05706	1.1725
192	-58.5285	1.18286										7.35736	1.17241
193	-58.4685	1.18285										7.65766	1.17231
194	-58.4084	1.18284										7.95796	1.17222
195	-58.3484	1.18283										8.25826	1.17212
196	-58.2883	1.18283										8.55856	1.17203
197	-58.2282	1.18282										8.85886	1.17193
198	-58.1682	1.18281										9.15916	1.17184
199	-58.1081	1.1828										9.45946	1.17174
200	-58.0481	1.1828										9.75976	1.17165
201	-57.988	1.18279										10.0601	1.17155
202	-57.9279	1.18278										10.3604	1.17146
203	-57.8679	1.18277										10.6607	1.17136
204	-57.8078	1.18277										10.961	1.17127
205	-57.7478	1.18276										11.2613	1.17117
206	-57.6877	1.18275										11.5616	1.17107
207	-57.6276	1.18274										11.8619	1.17098
208	-57.5676	1.18273										12.1622	1.17088
209	-57.5075	1.18273										12.4625	1.17079
210	-57.4475	1.18272										12.7628	1.17069
211	-57.3874	1.18271										13.0631	1.1706
212	-57.3273	1.1827										13.3634	1.1705
213	-57.2673	1.1827										13.6637	1.17041
214	-57.2072	1.18269										13.964	1.17031
215	-57.1472	1.18268										14.2643	1.17022
216	-57.0871	1.18267										14.5646	1.17012
217	-57.027	1.18266										14.8649	1.17003
218	-56.967	1.18266										15.1652	1.16993
219	-56.9069	1.18265										15.4655	1.16983
220	-56.8469	1.18264										15.7658	1.16974
221	-56.7868	1.18263										16.0661	1.16964
222	-56.7267	1.18263										16.3664	1.16955
223	-56.6667	1.18262										16.6667	1.16945
224	-56.6066	1.18261										16.967	1.16936
225	-56.5466	1.1826										17.2673	1.16926
226	-56.4865	1.18259										17.5676	1.16917
227	-56.4264	1.18259										17.8679	1.16907
228	-56.3664	1.18258										18.1682	1.16898
229	-56.3063	1.18257										18.4685	1.16888
230	-56.2463	1.18256										18.7688	1.16879
231	-56.1862	1.18256										19.0691	1.16869
232	-56.1261	1.18255										19.3694	1.1686
233	-56.0661	1.18254										19.6697	1.1685
234	-56.006	1.18253										19.97	1.1684
235	-55.946	1.18253										20.2703	1.16831
236	-55.8859	1.18252										20.5706	1.16821
237	-55.8258	1.18251										20.8709	1.16812
238	-55.7658	1.1825										21.1712	1.16802
239	-55.7057	1.18249										21.4715	1.16793
240	-55.6457	1.18249										21.7718	1.16783
241	-55.5856	1.18248										22.0721	1.16774
242	-55.5255	1.18247										22.3724	1.16764
243	-55.4655	1.18246										22.6727	1.16755
244	-55.4054	1.18246										22.973	1.16745
245	-55.3454	1.18245										23.2733	1.16736
246	-55.2853	1.18244										23.5736	1.16726
247	-55.2252	1.18243										23.8739	1.16717
248	-55.1652	1.18242										24.1742	1.16707
249	-55.1051	1.18242										24.4745	1.16697
250	-55.0451	1.18241										24.7748	1.16688
251	-54.985	1.1824										25.0751	1.16678
252	-54.9249	1.18239										25.3754	1.16669
253	-54.8649	1.18239										25.6757	1.16659
254	-54.8048	1.18238										25.976	1.1665
255	-54.7447	1.18237										26.2763	1.1664
256	-54.6847	1.18236										26.5766	1.16631
257	-54.6246	1.18235										26.8769	1.16621
258	-54.5646	1.18235										27.1772	1.16612
259	-54.5045	1.18234										27.4775	1.16602
260	-54.4444	1.18233										27.7778	1.16593
261	-54.3844	1.18232										28.0781	1.16583
262	-54.3243	1.18232										28.3784	1.16573
263	-54.2643	1.18231										28.6787	1.16564
264	-54.2042	1.1823										28.979	1.16554
265	-54.1441	1.18229										29.2793	1.16545
266	-54.0841	1.18229										29.5796	1.16535
267	-54.024	1.18228										29.8799	1.16526
268	-53.964	1.18227										30.1802	1.16516
269	-53.9039	1.18226										30.4805	1.16507
270	-53.8438	1.18225										30.7808	1.16497
271	-53.7838	1.18225										31.0811	1.16488
272	-53.7237	1.18224										31.3814	1.16478
273	-53.6637	1.18223										31.6817	1.16469
274	-53.6036	1.18222										31.982	1.16459
275	-53.5435	1.18222										32.2823	1.1645
276	-53.4835	1.18221										32.5826	1.1644
277	-53.4234	1.1822										32.8829	1.1643
278	-53.3634	1.18219										33.1832	1.16421
279	-53.3033	1.18218										33.4835	1.16411
280	-53.2432	1.18218										33.7838	1.16402
281	-53.1832	1.18217										34.0841	1.16392
282	-53.1231	1.18216										34.3844	1.16383
283	-53.0631	1.18215										34.6847	1.16373
284	-53.003	1.18215										34.985	1.16364
285	-52.9429	1.18214										35.2853	1.16354
286	-52.8829	1.18213										35.5856	1.16345
287	-52.8228	1.18212										35.8859	1.16335
288	-52.7628	1.18212										36.1862	1.16326
289	-52.7027	1.18211										36.4865	1.16316
290	-52.6426	1.1821										36.7868	1.16306
291	-52.5826	1.18209										37.0871	1.16297
292	-52.5225	1.18208										37.3874	1.16287
293	-52.4625	1.18208										37.6877	1.16278
294	-52.4024	1.18207										37.988	1.16268
295	-52.3423	1.18206										38.2883	1.16259
296	-52.2823	1.18205										38.5886	1.16249
297	-52.2222	1.18205										38.8889	1.1624
298	-52.1622	1.18204										39.1892	1.1623
299	-52.1021	1.18203										39.4895	1.16221
300	-52.042	1.18202										39.7898	1.16211
301	-51.982	1.18201										40.0901	1.16202
302	-51.9219	1.18201										40.3904	1.16192
303	-51.8619	1.182										40.6907	1.16183
304	-51.8018	1.18199										40.991	1.16173
305	-51.7417	1.18198										41.2913	1.16163
306	-51.6817	1.18198										41.5916	1.16154
307	-51.6216	1.18197										41.8919	1.16144
308	-51.5616	1.18196										42.1922	1.16135
309	-51.5015	1.18195										42.4925	1.16125
310	-51.4414	1.18194										42.7928	1.16116
311	-51.3814	1.18194										43.0931	1.16106
312	-51.3213	1.18193										43.3934	1.16097
313	-51.2613	1.18192										43.6937	1.16087
314	-51.2012	1.18191										43.994	1.16078
315	-51.1411	1.18191										44.2943	1.16068
316	-51.0811	1.1819										44.5946	1.16059
317	-51.021	1.18189										44.8949	1.16049
318	-50.961	1.18188										45.1952	1.16039
319	-50.9009	1.18188										45.4955	1.1603
320	-50.8408	1.18187										45.7958	1.1602
321	-50.7808	1.18186										46.0961	1.16011
322	-50.7207	1.18185										46.3964	1.16001
323	-50.6607	1.18184										46.6967	1.15992
324	-50.6006	1.18184										46.997	1.15982
325	-50.5405	1.18183										47.2973	1.15973
326	-50.4805	1.18182										47.5976	1.15963
327	-50.4204	1.18181										47.8979	1.15954
328	-50.3604	1.18181										48.1982	1.15944
329	-50.3003	1.1818										48.4985	1.15935
330	-50.2402	1.18179										48.7988	1.15925
331	-50.1802	1.18178										49.0991	1.15916
332	-50.1201	1.18177										49.3994	1.15906
333	-50.0601	1.18177										49.6997	1.15896
334	-50	1.18176										50	1.15887
335	-49.9399	1.18175										50.3003	1.15877
336	-49.8799	1.18174										50.6006	1.15868
337	-49.8198	1.18174										50.9009	1.15858
338	-49.7598	1.18173										51.2012	1.15849
339	-49.6997	1.18172										51.5015	1.15839
340	-49.6396	1.18171										51.8018	1.1583
341	-49.5796	1.18171										52.1021	1.1582
342	-49.5195	1.1817										52.4024	1.15811
343	-49.4595	1.18169										52.7027	1.15801
344	-49.3994	1.18168										53.003	1.15792
345	-49.3393	1.18167										53.3033	1.15782
346	-49.2793	1.18167										53.6036	1.15773
347	-49.2192	1.18166										53.9039	1.15763
348	-49.1592	1.18165										54.2042	1.15753
349	-49.0991	1.18164										54.5045	1.15744
350	-49.039	1.18164										54.8048	1.15734
351	-48.979	1.18163										55.1051	1.15725
352	-48.9189	1.18162										55.4054	1.15715
353	-48.8589	1.18161										55.7057	1.15706
354	-48.7988	1.1816										56.006	1.15696
355	-48.7387	1.1816										56.3063	1.15687
356	-48.6787	1.18159										56.6066	1.15677
357	-48.6186	1.18158										56.9069	1.15668
358	-48.5586	1.18157										57.2072	1.15658
359	-48.4985	1.18157										57.5075	1.15649
360	-48.4384	1.18156										57.8078	1.15639
361	-48.3784	1.18155										58.1081	1.15629
362	-48.3183	1.18154										58.4084	1.1562
363	-48.2583	1.18153										58.7087	1.1561
364	-48.1982	1.18153										59.009	1.15601
365	-48.1381	1.18152										59.3093	1.15591
366	-48.0781	1.18151										59.6096	1.15582
367	-48.018	1.1815										59.9099	1.15572
368	-47.958	1.1815										60.2102	1.15563
369	-47.8979	1.18149										60.5105	1.15553
370	-47.8378	1.18148										60.8108	1.15544
371	-47.7778	1.18147										61.1111	1.15534
372	-47.7177	1.18147										61.4114	1.15525
373	-47.6577	1.18146										61.7117	1.15515
374	-47.5976	1.18145										62.012	1.15506
375	-47.5375	1.18144										62.3123	1.15496
376	-47.4775	1.18143										62.6126	1.15486
377	-47.4174	1.18143										62.9129	1.15477
378	-47.3574	1.18142										63.2132	1.15467
379	-47.2973	1.18141										63.5135	1.15458
380	-47.2372	1.1814										63.8138	1.15448
381	-47.1772	1.1814										64.1141	1.15439
382	-47.1171	1.18139										64.4144	1.15429
383	-47.0571	1.18138										64.7147	1.1542
384	-46.997	1.18137										65.015	1.1541
385	-46.9369	1.18136										65.3153	1.15401
386	-46.8769	1.18136										65.6156	1.15391
387	-46.8168	1.18135										65.9159	1.15382
388	-46.7568	1.18134										66.2162	1.15372
389	-46.6967	1.18133										66.5165	1.15362
390	-46.6366	1.18133										66.8168	1.15353
391	-46.5766	1.18132										67.1171	1.15343
392	-46.5165	1.18131										67.4174	1.15334
393	-46.4565	1.1813										67.7177	1.15324
394	-46.3964	1.18129										68.018	1.15315
395	-46.3363	1.18129										68.3183	1.15305
396	-46.2763	1.18128										68.6186	1.15296
397	-46.2162	1.18127										68.9189	1.15286
398	-46.1562	1.18126										69.2192	1.15277
399	-46.0961	1.18126										69.5195	1.15267
400	-46.036	1.18125										69.8198	1.15258
401	-45.976	1.18124										70.1201	1.15248
402	-45.9159	1.18123										70.4204	1.15239
403	-45.8559	1.18123										70.7207	1.15229
404	-45.7958	1.18122										71.021	1.15219
405	-45.7357	1.18121										71.3213	1.1521
406	-45.6757	1.1812										71.6216	1.152
407	-45.6156	1.18119										71.9219	1.15191
408	-45.5556	1.18119										72.2222	1.15181
409	-45.4955	1.18118										72.5225	1.15172
410	-45.4354	1.18117										72.8228	1.15162
411	-45.3754	1.18116										73.1231	1.15153
412	-45.3153	1.18116										73.4234	1.15143
413	-45.2553	1.18115										73.7237	1.15134
414	-45.1952	1.18114										74.024	1.15124
415	-45.1351	1.18113										74.3243	1.15115
416	-45.0751	1.18112										74.6246	1.15105
417	-45.015	1.18112										74.9249	1.15095
418	-44.9549	1.18111										75.2252	1.15086
419	-44.8949	1.1811										75.5255	1.15076
420	-44.8348	1.18109										75.8258	1.15067
421	-44.7748	1.18109										76.1261	1.15057
422	-44.7147	1.18108										76.4264	1.15048
423	-44.6546	1.18107										76.7267	1.15038
424	-44.5946	1.18106										77.027	1.15029
425	-44.5345	1.18106										77.3273	1.15019
426	-44.4745	1.18105										77.6276	1.1501
427	-44.4144	1.18104										77.9279	1.15
428	-44.3543	1.18103										78.2282	1.14991
429	-44.2943	1.18102										78.5285	1.14981
430	-44.2342	1.18102										78.8288	1.14972
431	-44.1742	1.18101										79.1291	1.14962
432	-44.1141	1.181										79.4294	1.14952
433	-44.054	1.18099										79.7297	1.14943
434	-43.994	1.18099										80.03	1.14933
435	-43.9339	1.18098										80.3303	1.14924
436	-43.8739	1.18097										80.6306	1.14914
437	-43.8138	1.18096										80.9309	1.14905
438	-43.7537	1.18095										81.2312	1.14895
439	-43.6937	1.18095										81.5315	1.14886
440	-43.6336	1.18094										81.8318	1.14876
441	-43.5736	1.18093										82.1321	1.14867
442	-43.5135	1.18092										82.4324	1.14857
443	-43.4534	1.18092										82.7327	1.14848
444	-43.3934	1.18091										83.033	1.14838
445	-43.3333	1.1809										83.3333	1.14829
446	-43.2733	1.18089										83.6336	1.14819
447	-43.2132	1.18088										83.9339	1.14809
448	-43.1531	1.18088										84.2342	1.148
449	-43.0931	1.18087										84.5345	1.1479
450	-43.033	1.18086										84.8348	1.14781
451	-42.973	1.18085										85.1351	1.14771
452	-42.9129	1.18085										85.4354	1.14762
453	-42.8528	1.18084										85.7357	1.14752
454	-42.7928	1.18083										86.036	1.14743
455	-42.7327	1.18082										86.3363	1.14733
456	-42.6727	1.18082										86.6366	1.14724
457	-42.6126	1.18081										86.9369	1.14714
458	-42.5525	1.1808										87.2372	1.14705
459	-42.4925	1.18079										87.5375	1.14695
460	-42.4324	1.18078										87.8378	1.14685
461	-42.3724	1.18078										88.1381	1.14676
462	-42.3123	1.18077										88.4384	1.14666
463	-42.2522	1.18076										88.7387	1.14657
464	-42.1922	1.18075										89.039	1.14647
465	-42.1321	1.18075										89.3393	1.14638
466	-42.0721	1.18074										89.6396	1.14628
467	-42.012	1.18073										89.9399	1.14619
468	-41.9519	1.18072										90.2402	1.14609
469	-41.8919	1.18071										90.5405	1.146
470	-41.8318	1.18071										90.8408	1.1459
471	-41.7718	1.1807										91.1411	1.14581
472	-41.7117	1.18069										91.4414	1.14571
473	-41.6516	1.18068										91.7417	1.14562
474	-41.5916	1.18068										92.042	1.14552
475	-41.5315	1.18067										92.3423	1.14542
476	-41.4715	1.18066										92.6426	1.14533
477	-41.4114	1.18065										92.9429	1.14523
478	-41.3513	1.18064										93.2432	1.14514
479	-41.2913	1.18064										93.5435	1.14504
480	-41.2312	1.18063										93.8438	1.14495
481	-41.1712	1.18062										94.1441	1.14485
482	-41.1111	1.18061										94.4444	1.14476
483	-41.051	1.18061										94.7447	1.14466
484	-40.991	1.1806										95.0451	1.14457
485	-40.9309	1.18059										95.3453	1.14447
486	-40.8709	1.18058										95.6457	1.14438
487	-40.8108	1.18058										95.9459	1.14428
488	-40.7507	1.18057										96.2463	1.14418
489	-40.6907	1.18056										96.5465	1.14409
490	-40.6306	1.18055										96.8469	1.14399
491	-40.5706	1.18054										97.1471	1.1439
492	-40.5105	1.18054										97.4475	1.1438
493	-40.4504	1.18053										97.7477	1.14371
494	-40.3904	1.18052										98.0481	1.14361
495	-40.3303	1.18051										98.3483	1.14352
496	-40.2703	1.18051										98.6487	1.14342
497	-40.2102	1.1805										98.9489	1.14333
498	-40.1501	1.18049										99.2493	1.14323
499	-40.0901	1.18048										99.5495	1.14314
500	-40.03	1.18047										99.8499	1.14304
501	-39.97	1.18047										100.15	1.14295
502	-39.9099	1.18046										100.45	1.14285
503	-39.8499	1.18045										100.751	1.14275
504	-39.7898	1.18044										101.051	1.14266
505	-39.7297	1.18044										101.351	1.14256
506	-39.6697	1.18043										101.652	1.14247
507	-39.6096	1.18042										101.952	1.14237
508	-39.5496	1.18041										102.252	1.14228
509	-39.4895	1.18041										102.553	1.14218
510	-39.4294	1.1804										102.853	1.14209
511	-39.3694	1.18039										103.153	1.14199
512	-39.3093	1.18038										103.453	1.1419
513	-39.2493	1.18037										103.754	1.1418
514	-39.1892	1.18037										104.054	1.14171
515	-39.1291	1.18036										104.354	1.14161
516	-39.0691	1.18035										104.655	1.14151
517	-39.009	1.18034										104.955	1.14142
518	-38.949	1.18034										105.255	1.14132
519	-38.8889	1.18033										105.556	1.14123
520	-38.8288	1.18032										105.856	1.14113
521	-38.7688	1.18031										106.156	1.14104
522	-38.7087	1.1803										106.456	1.14094
523	-38.6487	1.1803										106.757	1.14085
524	-38.5886	1.18029										107.057	1.14075
525	-38.5285	1.18028										107.357	1.14066
526	-38.4685	1.18027										107.658	1.14056
527	-38.4084	1.18027										107.958	1.14047
528	-38.3484	1.18026										108.258	1.14037
529	-38.2883	1.18025										108.559	1.14028
530	-38.2282	1.18024										108.859	1.14018
531	-38.1682	1.18023										109.159	1.14008
532	-38.1081	1.18023										109.459	1.13999
533	-38.0481	1.18022										109.76	1.13989
534	-37.988	1.18021										110.06	1.1398
535	-37.9279	1.1802										110.36	1.1397
536	-37.8679	1.1802										110.661	1.13961
537	-37.8078	1.18019										110.961	1.13951
538	-37.7478	1.18018										111.261	1.13942
539	-37.6877	1.18017										111.562	1.13932
540	-37.6276	1.18017										111.862	1.13923
541	-37.5676	1.18016										112.162	1.13913
542	-37.5075	1.18015										112.462	1.13904
543	-37.4475	1.18014										112.763	1.13894
544	-37.3874	1.18013										113.063	1.13885
545	-37.3273	1.18013										113.363	1.13875
546	-37.2673	1.18012										113.664	1.13865
547	-37.2072	1.18011										113.964	1.13856
548	-37.1472	1.1801										114.264	1.13846
549	-37.0871	1.1801										114.565	1.13837
550	-37.027	1.18009										114.865	1.13827
551	-36.967	1.18008										115.165	1.13818
552	-36.9069	1.18007										115.465	1.13808
553	-36.8469	1.18006										115.766	1.13799
554	-36.7868	1.18006										116.066	1.13789
555	-36.7267	1.18005										116.366	1.1378
556	-36.6667	1.18004										116.667	1.1377
557	-36.6066	1.18003										116.967	1.13761
558	-36.5466	1.18003										117.267	1.13751
559	-36.4865	1.18002										117.568	1.13741
560	-36.4264	1.18001										117.868	1.13732
561	-36.3664	1.18										118.168	1.13722
562	-36.3063	1.18										118.468	1.13713
563	-36.2463	1.17999										118.769	1.13703
564	-36.1862	1.17998										119.069	1.13694
565	-36.1261	1.17997										119.369	1.13684
566	-36.0661	1.17996										119.67	1.13675
567	-36.006	1.17996										119.97	1.13665
568	-35.946	1.17995										120.27	1.13656
569	-35.8859	1.17994										120.571	1.13646
570	-35.8258	1.17993										120.871	1.13637
571	-35.7658	1.17993										121.171	1.13627
572	-35.7057	1.17992										121.471	1.13618
573	-35.6457	1.17991										121.772	1.13608
574	-35.5856	1.1799										122.072	1.13598
575	-35.5255	1.17989										122.372	1.13589
576	-35.4655	1.17989										122.673	1.13579
577	-35.4054	1.17988										122.973	1.1357
578	-35.3454	1.17987										123.273	1.1356
579	-35.2853	1.17986										123.574	1.13551
580	-35.2252	1.17986										123.874	1.13541
581	-35.1652	1.17985										124.174	1.13532
582	-35.1051	1.17984										124.474	1.13522
583	-35.0451	1.17983										124.775	1.13513
584	-34.985	1.17982										125.075	1.13503
585	-34.9249	1.17982										125.375	1.13494
586	-34.8649	1.17981										125.676	1.13484
587	-34.8048	1.1798										125.976	1.13474
588	-34.7447	1.17979										126.276	1.13465
589	-34.6847	1.17979										126.577	1.13455
590	-34.6246	1.17978										126.877	1.13446
591	-34.5646	1.17977										127.177	1.13436
592	-34.5045	1.17976										127.477	1.13427
593	-34.4444	1.17976										127.778	1.13417
594	-34.3844	1.17975										128.078	1.13408
595	-34.3243	1.17974										128.378	1.13398
596	-34.2643	1.17973										128.679	1.13389
597	-34.2042	1.17972										128.979	1.13379
598	-34.1441	1.17972										129.279	1.1337
599	-34.0841	1.17971										129.58	1.1336
600	-34.024	1.1797										129.88	1.13351
601	-33.964	1.17969										130.18	1.13341
602	-33.9039	1.17969										130.48	1.13331
603	-33.8438	1.17968										130.781	1.13322
604	-33.7838	1.17967										131.081	1.13312
605	-33.7237	1.17966										131.381	1.13303
606	-33.6637	1.17965										131.682	1.13293
607	-33.6036	1.17965										131.982	1.13284
608	-33.5435	1.17964										132.282	1.13274
609	-33.4835	1.17963										132.583	1.13265
610	-33.4234	1.17962										132.883	1.13255
611	-33.3634	1.17962										133.183	1.13246
612	-33.3033	1.17961										133.483	1.13236
613	-33.2432	1.1796										133.784	1.13227
614	-33.1832	1.17959										134.084	1.13217
615	-33.1231	1.17958										134.384	1.13207
616	-33.0631	1.17958										134.685	1.13198
617	-33.003	1.17957										134.985	1.13188
618	-32.9429	1.17956										135.285	1.13179
619	-32.8829	1.17955										135.586	1.13169
620	-32.8228	1.17955										135.886	1.1316
621	-32.7628	1.17954										136.186	1.1315
622	-32.7027	1.17953										136.486	1.13141
623	-32.6426	1.17952										136.787	1.13131
624	-32.5826	1.17952										137.087	1.13122
625	-32.5225	1.17951										137.387	1.13112
626	-32.4625	1.1795										137.688	1.13103
627	-32.4024	1.17949										137.988	1.13093
628	-32.3423	1.17948										138.288	1.13084
629	-32.2823	1.17948										138.589	1.13074
630	-32.2222	1.17947										138.889	1.13064
631	-32.1622	1.17946										139.189	1.13055
632	-32.1021	1.17945										139.489	1.13045
633	-32.042	1.17945										139.79	1.13036
634	-31.982	1.17944										140.09	1.13026
635	-31.9219	1.17943										140.39	1.13017
636	-31.8619	1.17942										140.691	1.13007
637	-31.8018	1.17941										140.991	1.12998
638	-31.7417	1.17941										141.291	1.12988
639	-31.6817	1.1794										141.592	1.12979
640	-31.6216	1.17939										141.892	1.12969
641	-31.5616	1.17938										142.192	1.1296
642	-31.5015	1.17938										142.492	1.1295
643	-31.4414	1.17937										142.793	1.1294
644	-31.3814	1.17936										143.093	1.12931
645	-31.3213	1.17935										143.393	1.12921
646	-31.2613	1.17935										143.694	1.12912
647	-31.2012	1.17934										143.994	1.12902
648	-31.1411	1.17933										144.294	1.12893
649	-31.0811	1.17932										144.595	1.12883
650	-31.021	1.17931										144.895	1.12874
651	-30.961	1.17931										145.195	1.12864
652	-30.9009	1.1793										145.495	1.12855
653	-30.8408	1.17929										145.796	1.12845
654	-30.7808	1.17928										146.096	1.12836
655	-30.7207	1.17928										146.396	1.12826
656	-30.6607	1.17927										146.697	1.12817
657	-30.6006	1.17926										146.997	1.12807
658	-30.5405	1.17925										147.297	1.12797
659	-30.4805	1.17924										147.598	1.12788
660	-30.4204	1.17924										147.898	1.12778
661	-30.3604	1.17923										148.198	1.12769
662	-30.3003	1.17922										148.499	1.12759
663	-30.2402	1.17921										148.799	1.1275
664	-30.1802	1.17921										149.099	1.1274
665	-30.1201	1.1792										149.399	1.12731
666	-30.0601	1.17919										149.7	1.12721
667	-30	1.17918										150	1.12712
668	-29.9399	1.17917										150.3	1.12702
669	-29.8799	1.17917										150.601	1.12693
670	-29.8198	1.17916										150.901	1.12683
671	-29.7598	1.17915										151.201	1.12674
672	-29.6997	1.17914										151.501	1.12664
673	-29.6396	1.17914										151.802	1.12654
674	-29.5796	1.17913										152.102	1.12645
675	-29.5195	1.17912										152.402	1.12635
676	-29.4595	1.17911										152.703	1.12626
677	-29.3994	1.17911										153.003	1.12616
678	-29.3393	1.1791										153.303	1.12607
679	-29.2793	1.17909										153.604	1.12597
680	-29.2192	1.17908										153.904	1.12588
681	-29.1592	1.17907										154.204	1.12578
682	-29.0991	1.17907										154.505	1.12569
683	-29.039	1.17906										154.805	1.12559
684	-28.979	1.17905										155.105	1.1255
685	-28.9189	1.17904										155.405	1.1254
686	-28.8589	1.17904										155.706	1.1253
687	-28.7988	1.17903										156.006	1.12521
688	-28.7387	1.17902										156.306	1.12511
689	-28.6787	1.17901										156.607	1.12502
690	-28.6186	1.179										156.907	1.12492
691	-28.5586	1.179										157.207	1.12483
692	-28.4985	1.17899										157.508	1.12473
693	-28.4384	1.17898										157.808	1.12464
694	-28.3784	1.17897										158.108	1.12454
695	-28.3183	1.17897										158.408	1.12445
696	-28.2583	1.17896										158.709	1.12435
697	-28.1982	1.17895										159.009	1.12426
698	-28.1381	1.17894										159.309	1.12416
699	-28.0781	1.17893										159.61	1.12407
700	-28.018	1.17893										159.91	1.12397
701	-27.958	1.17892										160.21	1.12387
702	-27.8979	1.17891										160.511	1.12378
703	-27.8378	1.1789										160.811	1.12368
704	-27.7778	1.1789										161.111	1.12359
705	-27.7177	1.17889										161.411	1.12349
706	-27.6577	1.17888										161.712	1.1234
707	-27.5976	1.17887										162.012	1.1233
708	-27.5375	1.17887										162.312	1.12321
709	-27.4775	1.17886										162.613	1.12311
710	-27.4174	1.17885										162.913	1.12302
711	-27.3574	1.17884										163.213	1.12292
712	-27.2973	1.17883										163.514	1.12283
713	-27.2372	1.17883										163.814	1.12273
714	-27.1772	1.17882										164.114	1.12263
715	-27.1171	1.17881										164.414	1.12254
716	-27.0571	1.1788										164.715	1.12244
717	-26.997	1.1788										165.015	1.12235
718	-26.9369	1.17879										165.315	1.12225
719	-26.8769	1.17878										165.616	1.12216
720	-26.8168	1.17877										165.916	1.12206
721	-26.7568	1.17876										166.216	1.12197
722	-26.6967	1.17876										166.517	1.12187
723	-26.6366	1.17875										166.817	1.12178
724	-26.5766	1.17874										167.117	1.12168
725	-26.5165	1.17873										167.417	1.12159
726	-26.4565	1.17873										167.718	1.12149
727	-26.3964	1.17872										168.018	1.1214
728	-26.3363	1.17871										168.318	1.1213
729	-26.2763	1.1787										168.619	1.1212
730	-26.2162	1.1787										168.919	1.12111
731	-26.1562	1.17869										169.219	1.12101
732	-26.0961	1.17868										169.52	1.12092
733	-26.036	1.17867										169.82	1.12082
734	-25.976	1.17866										170.12	1.12073
735	-25.9159	1.17866										170.42	1.12063
736	-25.8559	1.17865										170.721	1.12054
737	-25.7958	1.17864										171.021	1.12044
738	-25.7357	1.17863										171.321	1.12035
739	-25.6757	1.17863										171.622	1.12025
740	-25.6156	1.17862										171.922	1.12016
741	-25.5556	1.17861										172.222	1.12006
742	-25.4955	1.1786										172.523	1.11996
743	-25.4354	1.17859										172.823	1.11987
744	-25.3754	1.17859										173.123	1.11977
745	-25.3153	1.17858										173.423	1.11968
746	-25.2553	1.17857										173.724	1.11958
747	-25.1952	1.17856										174.024	1.11949
748	-25.1351	1.17856										174.324	1.11939
749	-25.0751	1.17855										174.625	1.1193
750	-25.015	1.17854										174.925	1.1192
751	-24.955	1.17853										175.225	1.11911
752	-24.8949	1.17852										175.526	1.11901
753	-24.8348	1.17852										175.826	1.11892
754	-24.7748	1.17851										176.126	1.11882
755	-24.7147	1.1785										176.426	1.11873
756	-24.6547	1.17849										176.727	1.11863
757	-24.5946	1.17849										177.027	1.11853
758	-24.5345	1.17848										177.327	1.11844
759	-24.4745	1.17847										177.628	1.11834
760	-24.4144	1.17846										177.928	1.11825
761	-24.3544	1.17846										178.228	1.11815
762	-24.2943	1.17845										178.529	1.11806
763	-24.2342	1.17844										178.829	1.11796
764	-24.1742	1.17843										179.129	1.11787
765	-24.1141	1.17842										179.429	1.11777
766	-24.0541	1.17842										179.73	1.11768
767	-23.994	1.17841										180.03	1.11758
768	-23.9339	1.1784										180.33	1.11749
769	-23.8739	1.17839										180.631	1.11739
770	-23.8138	1.17839										180.931	1.1173
771	-23.7538	1.17838										181.231	1.1172
772	-23.6937	1.17837										181.532	1.1171
773	-23.6336	1.17836										181.832	1.11701
774	-23.5736	1.17835										182.132	1.11691
775	-23.5135	1.17835										182.432	1.11682
776	-23.4535	1.17834										182.733	1.11672
777	-23.3934	1.17833										183.033	1.11663
778	-23.3333	1.17832										183.333	1.11653
779	-23.2733	1.17832										183.634	1.11644
780	-23.2132	1.17831										183.934	1.11634
781	-23.1532	1.1783										184.234	1.11625
782	-23.0931	1.17829										184.535	1.11615
783	-23.033	1.17829										184.835	1.11606
784	-22.973	1.17828										185.135	1.11596
785	-22.9129	1.17827										185.435	1.11586
786	-22.8529	1.17826										185.736	1.11577
787	-22.7928	1.17825										186.036	1.11567
788	-22.7327	1.17825										186.336	1.11558
789	-22.6727	1.17824										186.637	1.11548
790	-22.6126	1.17823										186.937	1.11539
791	-22.5526	1.17822										187.237	1.11529
792	-22.4925	1.17822										187.538	1.1152
793	-22.4324	1.17821										187.838	1.1151
794	-22.3724	1.1782										188.138	1.11501
795	-22.3123	1.17819										188.438	1.11491
796	-22.2523	1.17818										188.739	1.11482
797	-22.1922	1.17818										189.039	1.11472
798	-22.1321	1.17817										189.339	1.11463
799	-22.0721	1.17816										189.64	1.11453
800	-22.012	1.17815										189.94	1.11443
801	-21.952	1.17815										190.24	1.11434
802	-21.8919	1.17814										190.541	1.11424
803	-21.8318	1.17813										190.841	1.11415
804	-21.7718	1.17812										191.141	1.11405
805	-21.7117	1.17811										191.441	1.11396
806	-21.6517	1.17811										191.742	1.11386
807	-21.5916	1.1781										192.042	1.11377
808	-21.5315	1.17809										192.342	1.11367
809	-21.4715	1.17808										192.643	1.11358
810	-21.4114	1.17808										192.943	1.11348
811	-21.3514	1.17807										193.243	1.11339
812	-21.2913	1.17806										193.544	1.11329
813	-21.2312	1.17805										193.844	1.11319
814	-21.1712	1.17805										194.144	1.1131
815	-21.1111	1.17804										194.444	1.113
816	-21.0511	1.17803										194.745	1.11291
817	-20.991	1.17802										195.045	1.11281
818	-20.9309	1.17801										195.345	1.11272
819	-20.8709	1.17801										195.646	1.11262
820	-20.8108	1.178										195.946	1.11253
821	-20.7508	1.17799										196.246	1.11243
822	-20.6907	1.17798										196.547	1.11234
823	-20.6306	1.17798										196.847	1.11224
824	-20.5706	1.17797										197.147	1.11215
825	-20.5105	1.17796										197.447	1.11205
826	-20.4505	1.17795										197.748	1.11196
827	-20.3904	1.17794										198.048	1.11186
828	-20.3303	1.17794										198.348	1.11176
829	-20.2703	1.17793										198.649	1.11167
830	-20.2102	1.17792										198.949	1.11157
831	-20.1502	1.17791										199.249	1.11148
832	-20.0901	1.17791										199.55	1.11138
833	-20.03	1.1779										199.85	1.11129
834	-19.97	1.17789										200.15	1.11119
835	-19.9099	1.17788										200.45	1.1111
836	-19.8498	1.17787										200.751	1.111
837	-19.7898	1.17787										201.051	1.11091
838	-19.7297	1.17786										201.351	1.11081
839	-19.6697	1.17785										201.652	1.11072
840	-19.6096	1.17784										201.952	1.11062
841	-19.5495	1.17784										202.252	1.11052
842	-19.4895	1.17783										202.553	1.11043
843	-19.4294	1.17782										202.853	1.11033
844	-19.3694	1.17781										203.153	1.11024
845	-19.3093	1.17781										203.453	1.11014
846	-19.2492	1.1778										203.754	1.11005
847	-19.1892	1.17779										204.054	1.10995
848	-19.1291	1.17778										204.354	1.10986
849	-19.0691	1.17777										204.655	1.10976
850	-19.009	1.17777										204.955	1.10967
851	-18.9489	1.17776										205.255	1.10957
852	-18.8889	1.17775										205.556	1.10948
853	-18.8288	1.17774										205.856	1.10938
854	-18.7688	1.17774										206.156	1.10929
855	-18.7087	1.17773										206.456	1.10919
856	-18.6486	1.17772										206.757	1.10909
857	-18.5886	1.17771										207.057	1.109
858	-18.5285	1.1777										207.357	1.1089
859	-18.4685	1.1777										207.658	1.10881
860	-18.4084	1.17769										207.958	1.10871
861	-18.3483	1.17768										208.258	1.10862
862	-18.2883	1.17767										208.559	1.10852
863	-18.2282	1.17767										208.859	1.10843
864	-18.1682	1.17766										209.159	1.10833
865	-18.1081	1.17765										209.459	1.10824
866	-18.048	1.17764										209.76	1.10814
867	-17.988	1.17764										210.06	1.10805
868	-17.9279	1.17763										210.36	1.10795
869	-17.8679	1.17762										210.661	1.10786
870	-17.8078	1.17761										210.961	1.10776
871	-17.7477	1.1776										211.261	1.10766
872	-17.6877	1.1776										211.562	1.10757
873	-17.6276	1.17759										211.862	1.10747
874	-17.5676	1.17758										212.162	1.10738
875	-17.5075	1.17757										212.462	1.10728
876	-17.4474	1.17757										212.763	1.10719
877	-17.3874	1.17756										213.063	1.10709
878	-17.3273	1.17755										213.363	1.107
879	-17.2673	1.17754										213.664	1.1069
880	-17.2072	1.17753										213.964	1.10681
881	-17.1471	1.17753										214.264	1.10671
882	-17.0871	1.17752										214.565	1.10662
883	-17.027	1.17751										214.865	1.10652
884	-16.967	1.1775										215.165	1.10642
885	-16.9069	1.1775										215.465	1.10633
886	-16.8468	1.17749										215.766	1.10623
887	-16.7868	1.17748										216.066	1.10614
888	-16.7267	1.17747										216.366	1.10604
889	-16.6667	1.17746										216.667	1.10595
890	-16.6066	1.17746										216.967	1.10585
891	-16.5465	1.17745										217.267	1.10576
892	-16.4865	1.17744										217.568	1.10566
893	-16.4264	1.17743										217.868	1.10557
894	-16.3664	1.17743										218.168	1.10547
895	-16.3063	1.17742										218.468	1.10538
896	-16.2462	1.17741										218.769	1.10528
897	-16.1862	1.1774										219.069	1.10519
898	-16.1261	1.1774										219.369	1.10509
899	-16.0661	1.17739										219.67	1.10499
900	-16.006	1.17738										219.97	1.1049
901	-15.9459	1.17737										220.27	1.1048
902	-15.8859	1.17736										220.571	1.10471
903	-15.8258	1.17736										220.871	1.10461
904	-15.7658	1.17735										221.171	1.10452
905	-15.7057	1.17734										221.471	1.10442
906	-15.6456	1.17733										221.772	1.10433
907	-15.5856	1.17733										222.072	1.10423
908	-15.5255	1.17732										222.372	1.10414
909	-15.4655	1.17731										222.673	1.10404
910	-15.4054	1.1773										222.973	1.10395
911	-15.3453	1.17729										223.273	1.10385
912	-15.2853	1.17729										223.574	1.10375
913	-15.2252	1.17728										223.874	1.10366
914	-15.1652	1.17727										224.174	1.10356
915	-15.1051	1.17726										224.474	1.10347
916	-15.045	1.17726										224.775	1.10337
917	-14.985	1.17725										225.075	1.10328
918	-14.9249	1.17724										225.375	1.10318
919	-14.8649	1.17723										225.676	1.10309
920	-14.8048	1.17723										225.976	1.10299
921	-14.7447	1.17722										226.276	1.1029
922	-14.6847	1.17721										226.577	1.1028
923	-14.6246	1.1772										226.877	1.10271
924	-14.5646	1.17719										227.177	1.10261
925	-14.5045	1.17719										227.477	1.10252
926	-14.4444	1.17718										227.778	1.10242
927	-14.3844	1.17717										228.078	1.10232
928	-14.3243	1.17716										228.378	1.10223
929	-14.2643	1.17716										228.679	1.10213
930	-14.2042	1.17715										228.979	1.10204
931	-14.1441	1.17714										229.279	1.10194
932	-14.0841	1.17713										229.58	1.10185
933	-14.024	1.17712										229.88	1.10175
934	-13.964	1.17712										230.18	1.10166
935	-13.9039	1.17711										230.48	1.10156
936	-13.8438	1.1771										230.781	1.10147
937	-13.7838	1.17709										231.081	1.10137
938	-13.7237	1.17709										231.381	1.10128
939	-13.6637	1.17708										231.682	1.10118
940	-13.6036	1.17707										231.982	1.10108
941	-13.5435	1.17706										232.282	1.10099
942	-13.4835	1.17705										232.583	1.10089
943	-13.4234	1.17705										232.883	1.1008
944	-13.3634	1.17704										233.183	1.1007
945	-13.3033	1.17703										233.483	1.10061
946	-13.2432	1.17702										233.784	1.10051
947	-13.1832	1.17702										234.084	1.10042
948	-13.1231	1.17701										234.384	1.10032
949	-13.0631	1.177										234.685	1.10023
950	-13.003	1.17699										234.985	1.10013
951	-12.9429	1.17699										235.285	1.10004
952	-12.8829	1.17698										235.586	1.09994
953	-12.8228	1.17697										235.886	1.09985
954	-12.7628	1.17696										236.186	1.09975
955	-12.7027	1.17695										236.486	1.09965
956	-12.6426	1.17695										236.787	1.09956
957	-12.5826	1.17694										237.087	1.09946
958	-12.5225	1.17693										237.387	1.09937
959	-12.4625	1.17692										237.688	1.09927
960	-12.4024	1.17692										237.988	1.09918
961	-12.3423	1.17691										238.288	1.09908
962	-12.2823	1.1769										238.589	1.09899
963	-12.2222	1.17689										238.889	1.09889
964	-12.1622	1.17688										239.189	1.0988
965	-12.1021	1.17688										239.489	1.0987
966	-12.042	1.17687										239.79	1.09861
967	-11.982	1.17686										240.09	1.09851
968	-11.9219	1.17685										240.39	1.09842
969	-11.8619	1.17685										240.691	1.09832
970	-11.8018	1.17684										240.991	1.09822
971	-11.7417	1.17683										241.291	1.09813
972	-11.6817	1.17682										241.592	1.09803
973	-11.6216	1.17681										241.892	1.09794
974	-11.5616	1.17681										242.192	1.09784
975	-11.5015	1.1768										242.492	1.09775
976	-11.4414	1.17679										242.793	1.09765
977	-11.3814	1.17678										243.093	1.09756
978	-11.3213	1.17678										243.393	1.09746
979	-11.2613	1.17677										243.694	1.09737
980	-11.2012	1.17676										243.994	1.09727
981	-11.1411	1.17675										244.294	1.09718
982	-11.0811	1.17675										244.595	1.09708
983	-11.021	1.17674										244.895	1.09698
984	-10.961	1.17673										245.195	1.09689
985	-10.9009	1.17672										245.495	1.09679
986	-10.8408	1.17671										245.796	1.0967
987	-10.7808	1.17671										246.096	1.0966
988	-10.7207	1.1767										246.396	1.09651
989	-10.6607	1.17669										246.697	1.09641
990	-10.6006	1.17668										246.997	1.09632
991	-10.5405	1.17668										247.297	1.09622
992	-10.4805	1.17667										247.598	1.09613
993	-10.4204	1.17666										247.898	1.09603
994	-10.3604	1.17665										248.198	1.09594
995	-10.3003	1.17664										248.499	1.09584
996	-10.2402	1.17664										248.799	1.09575
997	-10.1802	1.17663										249.099	1.09565
998	-10.1201	1.17662										249.399	1.09555
999	-10.0601	1.17661										249.7	1.09546
1000	-10	1.17661										250	1.09536
