# Supplementary material for: Temperature dependence of adhesive friction properties of rubber asphalt mortar and its mechanism of action
Source: PLoS One. 2025 May 27;20(5):e0321059. doi: 10.1371/journal.pone.0321059 (PMC12112197; doi:10.1371/journal.pone.0321059)
Supplement: S3 Fig — (XLSX) [file pone.0321059.s003.xlsx]

## Sheet: Sheet1
Name	Temperature	Young's modulus	Young's modulus	Young's modulus	Young's modulus
Unit	℃	GPa	GPa	GPa	GPa
Comment		Rubber powder content of 0%	Rubber powder content of 10%	Rubber powder content of 20%	Rubber powder content of 30%
1	-60	3.68636	3.07651	2.88237	2.59519
2	-40	3.45902	2.96561	2.8017	2.55672
3	-20	3.20596	2.75643	2.62994	2.44037
4	0	2.45667	1.9452	1.80287	1.60317
5	20	2.41698	1.9037	1.77294	1.51538
6	40	2.38369	1.88163	1.73982	1.50772
7	60	2.36564	1.87928	1.72208	1.5031
