# Supplementary material for: Temperature dependence of adhesive friction properties of rubber asphalt mortar and its mechanism of action
Source: PLoS One. 2025 May 27;20(5):e0321059. doi: 10.1371/journal.pone.0321059 (PMC12112197; doi:10.1371/journal.pone.0321059)
Supplement: S4 Fig — (XLSX) [file pone.0321059.s004.xlsx]

## Sheet: Sheet1
Name		Bulk modulus	Bulk modulus	Bulk modulus	Bulk modulus
Unit	Temperature	GPa	GPa	GPa	GPa
Comment	℃	Rubber powder content of 0%	Rubber powder content of 10%	Rubber powder content of 20%	Rubber powder content of 30%
1	-60	3.66983	3.31047	3.13783	2.61887
2	-40	3.54523	3.3281	3.01321	2.53013
3	-20	3.36559	3.28031	2.87024	2.4432
4	0	2.5987	2.12277	2.00319	1.84032
5	20	2.52143	2.12104	1.97073	1.77366
6	40	2.50358	2.03262	1.93266	1.70033
7	60	2.45998	1.99307	1.85173	1.62053
