# Supplementary material for: Temperature dependence of adhesive friction properties of rubber asphalt mortar and its mechanism of action
Source: PLoS One. 2025 May 27;20(5):e0321059. doi: 10.1371/journal.pone.0321059 (PMC12112197; doi:10.1371/journal.pone.0321059)
Supplement: S5 Fig — (XLSX) [file pone.0321059.s005.xlsx]

## Sheet: Sheet1
Name	Rubber powder content	Simulated		Measured
1	0	0.53	0.04	0.59	0.03
2	0.1	0.733	0.06	0.73	0.05
3	0.2	0.87	0.05	0.81	0.06
4	0.3	0.97	0.04	0.82	0.05
