# Supplementary material for: Temperature dependence of adhesive friction properties of rubber asphalt mortar and its mechanism of action
Source: PLoS One. 2025 May 27;20(5):e0321059. doi: 10.1371/journal.pone.0321059 (PMC12112197; doi:10.1371/journal.pone.0321059)
Supplement: S6 Fig — (XLSX) [file pone.0321059.s006.xlsx]

## Sheet: Sheet1
Name	Temperature	Simulated value	Error bar	Measured value
Unit	℃
1	-20	0.64256	0.059	0.492	0.079
2	-10	0.64411	0.061	0.506	0.053
3	0	0.72995	0.0667	0.671	0.0563
4	10	0.78556	0.0452	0.732	0.0534
5	20	0.79865	0.0313	0.851	0.0423
6	30	1.05968	0.0777	1.282	0.0624
7	40	1.39104	0.0691	1.612	0.0364
8	50	1.43041	0.0724	1.754	0.0468
9	60	1.64913	0.0808	1.811	0.0256
