# Supplementary material for: Temperature dependence of adhesive friction properties of rubber asphalt mortar and its mechanism of action
Source: PLoS One. 2025 May 27;20(5):e0321059. doi: 10.1371/journal.pone.0321059 (PMC12112197; doi:10.1371/journal.pone.0321059)
Supplement: S7 Fig — (XLSX) [file pone.0321059.s007.xlsx]

## Sheet: Sheet1
Name	Temperature	Adhesion work	Error bar
Unit	℃	mJ/m2
1	-20	72.56	2.3
2	-10	74.31	2.5
3	0	89.78	3.1
4	10	97.08	2.6
5	20	104.6	3.3
6	30	106.74	3.3
7	40	117.01	3.6
8	50	120.99	4.1
9	60	126.46	3.8
